# Supplementary material for: Flexible Strain Sensors Based on Printing Technology: Conductive Inks, Substrates, Printability, and Applications
Source: Materials (Basel). 2025 May 4;18(9):2113. doi: 10.3390/ma18092113 (PMC12072868; doi:10.3390/ma18092113)
Supplement: Supplementary file 1 [file materials-18-02113-s001.zip]

Archive with 1 entries (1 files):
- materials-3559208-supplementary.pdf
